# Supplementary material for: MCAK recognizes the nucleotide-dependent feature at growing microtubule ends
Source: eLife. 2025 Nov 19;12:RP92958. doi: 10.7554/eLife.92958 (PMC12629592; doi:10.7554/eLife.92958)
Supplement: Figure 4—figure supplement 2—source data 1. [file elife-92958-fig4-figsupp2-data1.zip › Figure4-figure supplement 2-source data1/supplementary Figure4 source data1.xlsx]

## Sheet: Fig. s4B
GTPS/GDP binding ratio			two-tailed Mann–Whitney U test with Bonferroni correction
0.97263			ratio <-> 1, p<0.001
1.13659
1.28192
1.31761
1.34718
1.48961
1.60505
1.69763
1.72246
1.74592
1.79167
1.85127
1.85376
1.86936
1.96897
2.03529
2.09422
2.10875
2.32815
2.35826
2.63149
2.66704
2.80025
3.03558
3.10142
3.12565
3.22605
3.40267
3.5938
4.06891
4.3653
4.72581
4.73157
4.96606
6.54154
7.0319
