# Supplementary material for: MCAK recognizes the nucleotide-dependent feature at growing microtubule ends
Source: eLife. 2025 Nov 19;12:RP92958. doi: 10.7554/eLife.92958 (PMC12629592; doi:10.7554/eLife.92958)
Supplement: Figure 6—source data 1. [file elife-92958-fig6-data1.zip]

Archive with 2 entries (1 files):
- Figure6-source data 1/
- Figure6-source data 1/Figure6_source data 1.xlsx
